# Supplementary material for: Association of Healthy Lifestyle with Insomnia Among Chinese Older Adults: A Cross-Sectional Study
Source: Clocks Sleep. 2026 May 9;8(2):26. doi: 10.3390/clockssleep8020026 (PMC13214727; doi:10.3390/clockssleep8020026)
Supplement: Supplementary file 1 [file clockssleep-08-00026-s001.zip]

Archive with 1 entries (1 files):
- clockssleep-4108739-supplementary.pdf
